# Supplementary material for: Data on the relationship between caffeine addiction and stress among Lebanese medical students in Lebanon
Source: Data Brief. 2019 Nov 28;28:104845. doi: 10.1016/j.dib.2019.104845 (PMC6909133; doi:10.1016/j.dib.2019.104845)
Supplement: Multimedia component 1 [file mmc1.zip]

Archive with 1 entries (1 files):
- dib_104845_Data_Ali_Samaha_.sav
